# Supplementary material for: Meroterpenoids with Immunosuppressive Activity from Edible Fungus Craterellus odoratus
Source: Molecules. 2023 Feb 6;28(4):1564. doi: 10.3390/molecules28041564 (PMC9963684; doi:10.3390/molecules28041564)
Supplement: Supplementary file 1 [file molecules-28-01564-s001.zip]

Archive with 1 entries (1 files):
- molecules-2176637-supplementary (4) (1).pdf
